# Supplementary material for: Rapid and Accurate Antibiotic Susceptibility Determination of tet(X)-Positive E. coli Using RNA Biomarkers
Source: Microbiol Spectr. 2021 Oct 27;9(2):e00648-21. doi: 10.1128/Spectrum.00648-21 (PMC8549723; doi:10.1128/Spectrum.00648-21)
Supplement: SUPPLEMENTAL FILE 2 — Supplemental material. Download Spectrum.00648-21-s0002.xlsx, XLSX file, 0.03 MB [file spectrum.00648-21-s0002.xlsx]

## Sheet: Sheet1
Supplementary table 1. Antimicrobial susceptibility profile of tested tet(X)-positive E. coli isolates
Antimicrobials	SAMN14380890		SAMN16120647		SAMN16120650
	MIC (μg/mL)	Interpretation	MIC (μg/mL)	Interpretation	MIC (μg/mL)	Interpretation
Amoxicillin	>64	R	>64	R	>64	R
Ceftiofur	8		>64		0.5
Ciprofloxacin	8	R	2	S	1	S
Colistin	0.25	S	≤0.125	S	≤0.125	S
Doxycycline	64	R	64	R	64	R
Enrofloxacin	4	R	>16	R	2	I
Florfenicol	>128	R	>64	R	>64	R
Kanamycin	>64	R	16	R	16	R
Meropenem	≤0.125	S	≤0.03	S	≤0.03	S
Minocyline	64	R	>128	R	>128	R
Tigecycline	16	R	32	R	64	R
Terramycin	>128	R	>128	R	>128	R
Tetracycline	>64	R	>64	R	>64	R
Antimicrobials	SAMN14379833		SAMN14380880		SAMN16274470
	MIC (μg/mL)	Interpretation	MIC (μg/mL)	Interpretation	MIC (μg/mL)	Interpretation
Amoxicillin	>64	R	>64	R	>64	R
Ceftiofur	1		8		0.5
Ciprofloxacin	1	S	8	R	0.5	S
Colistin	≤0.125	S	≤0.125	S	≤0.125	S
Doxycycline	32	R	32	R	64	R
Enrofloxacin	0.5	S	32	R	1	I
Florfenicol	>128	R	>128	R	>64	R
Kanamycin	>64	R	4	S	16	S
Meropenem	≤0.125	S	≤0.125	S	≤0.03	S
Minocyline	128	R	64	R	64	R
Tigecycline	8	R	8	R	16	R
Terramycin	>128	R	>128	R	>128	R
Tetracycline	>64	R	>64	R	>64	R
Antimicrobials	SAMN16274510		SAMN16274513		SAMN16274526
	MIC (μg/mL)	Interpretation	MIC (μg/mL)	Interpretation	MIC (μg/mL)	Interpretation
Amoxicillin	>64	R	>64	R	>64	R
Ceftiofur	>64		2		0.25
Ciprofloxacin	0.5	S	≤0.125	S	2	S
Colistin	≤0.125	S	≤0.125	S	≤0.125	S
Doxycycline	32	R	32	R	>128	R
Enrofloxacin	2	I	≤0.5	S	1	I
Florfenicol	>64	R	>64	R	>64	R
Kanamycin	4	S	4	S	>64	R
Meropenem	0.25	S	≤0.03	S	≤0.03	S
Minocyline	16	R	>128	R	64	R
Tigecycline	16	R	16	R	16	R
Terramycin	>128	R	>128	R	>128	R
Tetracycline	>64	R	>64	R	>64	R
Antimicrobials	SAMN16274521		SAMN16274481		SAMN16274524
	MIC (μg/mL)	Interpretation	MIC (μg/mL)	Interpretation	MIC (μg/mL)	Interpretation
Amoxicillin	>64	R	>64	R	>64	R
Ceftiofur	0.25		32		0.5
Ciprofloxacin	≤0.125	S	≤0.125	S	≤0.125	S
Colistin	≤0.125	S	≤0.125	S	≤0.125	S
Doxycycline	64	R	64	R	64	R
Enrofloxacin	1	I	0.25	S	0.5	S
Florfenicol	>64	R	>64	R	>64	R
Kanamycin	>64	R	>64	R	8	S
Meropenem	0.06	S	≤0.03	S	≤0.03	S
Minocyline	32	R	64	R	64	R
Tigecycline	16	R	16	R	32	R
Terramycin	>128	R	>128	R	>128	R
Tetracycline	>64	R	>64	R	>64	R
Antimicrobials	SAMN16274517		SAMN16274511		SAMN16274519
	MIC (μg/mL)	Interpretation	MIC (μg/mL)	Interpretation	MIC (μg/mL)	Interpretation
Amoxicillin	>64	R	>64	R	>64	R
Ceftiofur	0.25		64		>64
Ciprofloxacin	≤0.125	S	≤0.125	S	≤0.125	S
Colistin	≤0.125	S	≤0.125	S	≤0.125	S
Doxycycline	64	R	32	R	64	R
Enrofloxacin	0.5	S	≤0.5	S	1	I
Florfenicol	>64	R	>64	R	>64	R
Kanamycin	>64	R	32	R	8	S
Meropenem	≤0.03	S	0.06	S	≤0.03	S
Minocyline	64	R	32	R	>128	R
Tigecycline	32	R	16	R	32	R
Terramycin	>128	R	>128	R	128	R
Tetracycline	>64	R	>64	R	>64	R
Antimicrobials	SAMN16274518		SAMN16274503		SAMN16120652
	MIC (μg/mL)	Interpretation	MIC (μg/mL)	Interpretation	MIC (μg/mL)	Interpretation
Amoxicillin	>64	R	>64	R	>64	R
Ceftiofur	0.5		1		0.5
Ciprofloxacin	≤0.125	S	≤0.125	S	8	R
Colistin	≤0.125	S	≤0.125	S	≤0.125	S
Doxycycline	64	R	32	R	64	R
Enrofloxacin	1	I	≤0.03	S	>16	R
Florfenicol	>64	R	>64	R	>64	R
Kanamycin	16	R	8	S	16	R
Meropenem	≤0.03	S	≤0.03	S	≤0.03	S
Minocyline	128	R	64	R	>128	R
Tigecycline	32	R	32	R	64	R
Terramycin	>128	R	>128	R	>128	R
Tetracycline	>64	R	>64	R	>64	R
Antimicrobials	SAMN16274507		SAMN16274523		SAMN16274483
	MIC (μg/mL)	Interpretation	MIC (μg/mL)	Interpretation	MIC (μg/mL)	Interpretation
Amoxicillin	4	R	>64	R	>64	R
Ceftiofur	64		>64		>64
Ciprofloxacin	2	S	≤0.125	S	≤0.125	S
Colistin	≤0.125	S	≤0.125	S	≤0.125	S
Doxycycline	128	R	64	R	64	R
Enrofloxacin	8	R	0.25	S	0.25	S
Florfenicol	>64	R	>64	R	>64	R
Kanamycin	>64	R	>64	R	>64	R
Meropenem	≤0.03	S	≤0.03	S	≤0.03	S
Minocyline	128	R	64	R	64	R
Tigecycline	64	R	32	R	32	R
Terramycin	>128	R	>128	R	>128	R
Tetracycline	>64	R	>64	R	>64	R
