# Supplementary material for: Rapid and Accurate Antibiotic Susceptibility Determination of tet(X)-Positive E. coli Using RNA Biomarkers
Source: Microbiol Spectr. 2021 Oct 27;9(2):e00648-21. doi: 10.1128/Spectrum.00648-21 (PMC8549723; doi:10.1128/Spectrum.00648-21)
Supplement: SUPPLEMENTAL FILE 3 — Supplemental material. Download Spectrum.00648-21-s0003.xlsx, XLSX file, 0.01 MB [file spectrum.00648-21-s0003.xlsx]

## Sheet: Sheet1
Supplementary table 2. Primer sequences used for contruction of different tet(X) variants
variant of tet(X)	Production length	Templete	Forward Primer Sequence	Reverse Primer Sequence
tet(X4)	1385	SAMN16274517	CCCAAGCTTATGAAAGAGAAAATAATTAAAACAA	CCGTCTAGATTATACATTTAACAATTGCT
tet(X3)	1365	SAMN12697340	CCCAAGCTTCAAAGGCTTGGCGCAATGG	CCGTCTAGATTATAGATTCAATAATTTT
tet(X5.2)	2014	SAMN15944884	CCCAAGCTTAAACAGAAAGGCGAGGAAA	CCGTCTAGATTATAGATTCATTAGTTTT
tet(X6)	1137	SAMN12990251	CGCCATATGACTTTACTAAAACATAAA	CGCGGATCCTTATAGATTCATTAGTTTTTGGA
tet(X6.2)	1137	AMN18395783	CGCCATATGACTTTACTAAAACATAAA	CGCGGATCCTTATAGATTCATTAGTTTTTGAA
tet(X6.3)	1137	SAMN17102033	CGCCATATGACTTTACTAAAACATAAA	CGCGGATCCTTATAGATTCATTAGTTTTTGAA
tet(X10.2)	1327	SAMN18395782	CCCAAGCTTAATGGAATAAAACGGCAC	CGCGGATCCTTATACATTTAACAATTGC
tet(X10.3)	1572	SAMN17102026	CCCAAGCTTAATTTTATACAAAAGAATAAAAACG	CCGTCTAGATTGTTTGGTTCGGTTTTACTATGTC
tet(X11.2)	1961	SAMN18395777	CCCAAGCTTGTAGTGAAGAATATTGGAATA	CCGTCTAGATTATACATTTAACAATTGCTGAAACG
tet(X12.3)	1323	SAMN18395774	CCCAAGCTTAACAAAGCCGAACGCACA	CCGTCTAGATTATACATTTAACAATTGCTGAAACGT
tet(X12.4)	1700	SAMN18395770	CCCAAGCTTGGGGTTAATTGTTTTTTTAGAAAAT	CCGTCTAGATTCCATAGAACAATATGTTTTTAAAC
tet(X14)	1743	SAMN18395779	CCCAAGCTTCTAATAATCAAAAAATTTATATA	CCGTCTAGAAACTGATTATTATCAGTCCTAA
tet(X14.2)	1870	SAMN17102029	CCCAAGCTTTAAACAATGTAGGCATAATGCA	CCGTCTAGAAATGTAATTTGTATTATCCTCAAAAAC
tet(X14.3)	1452	SAMN17102033	CCCAAGCTTTGCCAACTTGATACTTTGGT	CCGTCTAGATGGCGAAAGGAGCGAAG
tet(X14.4)	1716	SAMN17102030	CCCAAGCTTCTAATAATCAAAAAATTTATAT	CCGTCTAGACATTCTATAATTGTTCTTAACTT
tet(X14.5)	1378	SAMN17102026	CCCAAGCTTAAACGTCAGCTAACATAGT	CCGTCTAGATTATACATTTAACAATTGCTGA
tet(X15)	1654	SAMN17102028	CCCAAGCTTTGAAGTTCGCGAAGCGAC	CCGTCTAGAAAAGCGTTAAACAAGTTTGA
tet(X15.2)	1639	SAMN17102030	CCCAAGCTTAGAAGCACAAGAAGAATCAAC	CCGTCTAGACGAAGTTCGCGAAGCGA
tet(X16)	1696	SAMN17102022	CCCAAGCTTTGATTTAGCGGCCGCGAT	CCGTCTAGAACCAAAAGGATTGCTGGA
tet(X10.2-12.3)	2650	SAMN18395774	CCCAAGCTTAACAAAGCCGAACGCACA	CCGTCTAGATTATACATTTAACAATTGC
