# Supplementary material for: Rapid and Accurate Antibiotic Susceptibility Determination of tet(X)-Positive E. coli Using RNA Biomarkers
Source: Microbiol Spectr. 2021 Oct 27;9(2):e00648-21. doi: 10.1128/Spectrum.00648-21 (PMC8549723; doi:10.1128/Spectrum.00648-21)
Supplement: SUPPLEMENTAL FILE 4 — Supplemental material. Download Spectrum.00648-21-s0004.xlsx, XLSX file, 0.02 MB [file spectrum.00648-21-s0004.xlsx]

## Sheet: Sheet1
Supplementary table 3. List of differentially expressed RNA biomarkers in tigecycline treated tet(X4)-negative and -positive E. coli compared to their own control
Gene	Function	Fold change (DH5α-pUC19)	Fold change (DH5α-pUC19-tet(X4))
yhjX	putative pyruvate transporter	219.262	no change
cspG	cold shock protein CspG	187.333	no change
ykfJ	conserved protein YkfJ	126.007	no change
rpsQ	30S ribosomal subunit protein S17	63.8133	no change
rpmC	50S ribosomal subunit protein L29	57.6869	no change
rplP	50S ribosomal subunit protein L16	48.4617	no change
rpsC	30S ribosomal subunit protein S3	44.2927	no change
secY	Sec translocon subunit SecY	41.9283	no change
btsT	pyruvate:H(+) symporter	39.178	no change
proV	glycine betaine ABC transporter ATP binding subunit ProV	37.6911	no change
rplO	50S ribosomal subunit protein L15	37.2507	no change
truB	tRNA pseudouridine(55) synthase	36.1433	no change
ydeT	fimbrial usher domain-containing protein YdeT	35.6326	no change
rpsE	30S ribosomal subunit protein S5	34.9676	no change
rplW	50S ribosomal subunit protein L23	34.0167	no change
ecpA	common pilus major subunit	33.2218	no change
rplV	50S ribosomal subunit protein L22	32.071	no change
rplQ	50S ribosomal subunit protein L17	31.7707	no change
rpsS	30S ribosomal subunit protein S19	31.7037	no change
ecpR	DNA-binding transcriptional dual regulator MatA	31.6696	no change
rbfA	30S ribosome binding factor	30.474	no change
proW	glycine betaine ABC transporter membrane subunit ProW	30.1232	no change
rhsB	rhs element protein RhsB	28.3295	no change
rpmE	50S ribosomal subunit protein L31	26.0695	no change
rplB	50S ribosomal subunit protein L2	25.0008	no change
yliM	protein YliM	24.6789	no change
ydfJ	putative transporter YdfJ	24.2112	no change
rpmD	50S ribosomal subunit protein L30	24.1094	no change
rpoA	RNA polymerase subunit alpha	23.7829	no change
rplN	50S ribosomal subunit protein L14	23.6864	no change
rplF	50S ribosomal subunit protein L6	22.9946	no change
rpsD	30S ribosomal subunit protein S4	22.6637	no change
rplR	50S ribosomal subunit protein L18	22.2009	no change
frmA	S-(hydroxymethyl)glutathione dehydrogenase	19.4853	no change
frmR	DNA-binding transcriptional repressor FrmR	19.3477	no change
frmB	S-formylglutathione hydrolase FrmB	18.8268	no change
yhbE	inner membrane protein YhbE	18.6027	no change
rhsA	rhs element protein RhsA	18.3752	no change
rpsH	30S ribosomal subunit protein S8	18.0457	no change
rplC	50S ribosomal subunit protein L3	17.568	no change
yjfL	conserved inner membrane protein YjfL	17.3973	no change
rpsN	30S ribosomal subunit protein S14	17.3842	no change
fdnH	formate dehydrogenase N subunit beta	16.8732	no change
infB	translation initiation factor IF-2	16.4045	no change
rpsK	30S ribosomal subunit protein S11	15.7546	no change
rplL	50S ribosomal subunit protein L12	15.1557	no change
obgE	GTPase ObgE	15.0499	no change
rplJ	50S ribosomal subunit protein L10	14.4978	no change
rpsM	30S ribosomal subunit protein S13	14.4077	no change
rplE	50S ribosomal subunit protein L5	14.0761	no change
yceD	DUF177 domain-containing protein YceD	14.0725	no change
rplI	50S ribosomal subunit protein L9	13.5371	no change
pdhR	DNA-binding transcriptional dual regulator PdhR	13.4908	no change
pdeL	DNA-binding transcriptional activator/c-di-GMP phosphodiesterase PdeL	13.3716	no change
priB	primosomal replication protein N	13.2111	no change
rpsF	30S ribosomal subunit protein S6	11.8798	no change
nusA	transcription termination/antitermination protein NusA	11.5561	no change
proP	osmolyte:H(+) symporter ProP	11.5112	no change
fdnG	formate dehydrogenase N subunit alpha	11.0597	no change
yfcC	putative transporter YfcC	10.4637	no change
rpmF	50S ribosomal subunit protein L32	9.89463	no change
mntP	Mn(2(+)) exporter	9.56096	no change
ecpC	putative fimbrial usher protein EcpC	9.46168	no change
metN	L-methionine/D-methionine ABC transporter ATP binding subunit	9.39545	no change
ydeP	putative oxidoreductase YdeP	8.96569	no change
rpoC	RNA polymerase subunit beta'	8.51874	no change
rpsR	30S ribosomal subunit protein S18	8.40781	no change
fusA	elongation factor G	8.26756	no change
rimP	ribosome maturation factor RimP	8.23925	no change
yobA	CopC domain-containing protein	7.37156	no change
yfcZ	DUF406 domain-containing protein YfcZ	7.22638	no change
maa	maltose O-acetyltransferase	7.21123	no change
ydiE	PF10636 family protein YdiE	7.09146	no change
zapC	cell division protein ZapC	6.88335	no change
lpxB	lipid A disaccharide synthase	6.7892	no change
rpsO	30S ribosomal subunit protein S15	6.76577	no change
rpmA	50S ribosomal subunit protein L27	6.44591	no change
yebZ	putative inner membrane protein	6.34907	no change
mlaE	intermembrane phospholipid transport system%2C integral membrane subunit MlaE	6.20668	no change
murG	N-acetylglucosaminyl transferase	5.7105	no change
pyrH	UMP kinase	5.64251	no change
rpsB	30S ribosomal subunit protein S2	5.48076	no change
fimI	putative fimbrial protein FimI	5.14881	no change
tmcA	tRNA(Met) cytidine acetyltransferase	5.09999	no change
murC	UDP-N-acetylmuramate--L-alanine ligase	5.00836	no change
hns	DNA-binding transcriptional dual regulator H-NS	4.76749	no change
lacI	DNA-binding transcriptional repressor LacI	4.76137	no change
mlaF	intermembrane phospholipid transport system%2C ATP binding subunit MlaF	4.73756	no change
gadB	glutamate decarboxylase B	0.00182591	no change
gadC	L-glutamate:4-aminobutyrate antiporter	0.0029503	no change
gadA	glutamate decarboxylase A	0.00374412	no change
hdeA	HdeA monomer%2C chaperone active form	0.0041638	no change
hdeB	periplasmic acid stress chaperone	0.0059473	no change
yeaH	DUF444 domain-containing protein YeaH	0.0071966	no change
ycgB	PF04293 family protein YcgB	0.00762968	no change
ycaC	putative hydrolase	0.00774059	no change
ytjA	DUF1328 domain-containing protein YtjA	0.00902147	no change
yeaG	protein kinase YeaG	0.0114093	no change
osmY	periplasmic chaperone OsmY	0.0169998	no change
poxB	pyruvate oxidase	0.0178363	no change
astC	succinylornithine transaminase	0.0231119	no change
astD	aldehyde dehydrogenase	0.0231222	no change
grxB	reduced glutaredoxin 2	0.0232602	no change
fbaB	fructose-bisphosphate aldolase class I	0.0233528	no change
tnaA	tryptophanase	0.0248352	no change
astA	arginine N-succinyltransferase	0.0255162	no change
astB	N-succinylarginine dihydrolase	0.0282816	no change
hdeD	acid-resistance membrane protein	0.0317434	no change
hyaD	putative hydrogenase 1 maturation protease HyaD	0.0366326	no change
patA	putrescine aminotransferase	0.0379083	no change
hyaE	putative HyaA chaperone	0.0384114	no change
hyaC	hydrogenase 1 cytochrome b subunit	0.0390884	no change
hyaA	hydrogenase 1 small subunit	0.0395264	no change
talA	transaldolase A	0.0401203	no change
hyaB	hydrogenase 1 large subunit	0.0408906	no change
otsA	trehalose-6-phosphate synthase	0.0410122	no change
tktB	transketolase 2	0.0413925	no change
hyaF	protein HyaF	0.0438067	no change
sucB	dihydrolipoyltranssuccinylase	0.0442962	no change
aceA	isocitrate lyase	0.0464493	no change
ydbK	putative pyruvate-flavodoxin oxidoreductase	0.0464589	no change
sucC	succinyl-CoA synthetase subunit beta	0.0478764	no change
aceK	isocitrate dehydrogenase kinase/phosphatase	0.0480865	no change
sucA	subunit of E1(0) component of 2-oxoglutarate dehydrogenase	0.0497358	no change
sucD	succinyl-CoA synthetase subunit alpha	0.0499498	no change
aceB	malate synthase A	0.0528884	no change
rmf	ribosome modulation factor	0.0635776	no change
ybhG	HlyD_D23 family protein YbhG	0.0666064	no change
artP	L-arginine ABC transporter ATP binding subunit	0.0712461	no change
appC	cytochrome bd-II ubiquinol oxidase subunit I	0.0751038	no change
appA	periplasmic phosphoanhydride phosphatase/multiple inositol-polyphosphate phosphatase	0.084241	no change
yebE	conserved inner membrane protein YebE	0.0880751	no change
yccA	modulator of FtsH protease	0.0988364	no change
gapA	glyceraldehyde-3-phosphate dehydrogenase A	0.129558	no change
sthA	soluble pyridine nucleotide transhydrogenase	0.159413	no change
asnB	asparagine synthetase B	0.16883	no change
mfd	transcription-repair coupling factor	0.179065	no change
htpX	zinc dependent endoprotease	0.19047	no change
fabB	beta-ketoacyl-[acyl carrier protein] synthase I	0.199482	no change
