# Supplementary material for: Rapid and Accurate Antibiotic Susceptibility Determination of tet(X)-Positive E. coli Using RNA Biomarkers
Source: Microbiol Spectr. 2021 Oct 27;9(2):e00648-21. doi: 10.1128/Spectrum.00648-21 (PMC8549723; doi:10.1128/Spectrum.00648-21)
Supplement: SUPPLEMENTAL FILE 5 — Supplemental material. Download Spectrum.00648-21-s0005.xlsx, XLSX file, 0.01 MB [file spectrum.00648-21-s0005.xlsx]

## Sheet: Sheet1
Supplementary table 4. Primer sequences used for validation of 25 selected RNA biomarkers in RBAST
Candidate Marker	Gene Name	Forward Primer Sequence	Reverse Primer Sequence
truB	tRNA pseudouridine(55) synthase	ACAAACGCTATCGGGTCATT	GCTGCTCTGCGCTAAAGG
rplR	50S ribosomal subunit protein L18	ACTCGCCTGGTGGTACATCG	GCTTCACGGGCAGCATCT
nusA	transcription termination/antitermination protein NusA	CGTCGCTGGTTAGTTGTTGA	TTTGCCGTCTGGGTAGTGA
mntP	Mn(2(+)) exporter	TGTGGGTGTTGGTCTTGCTTT	GCCGAGAATTTCCGCTTTT
secY	Sec translocon subunit SecY	AACGAGGTATCGGCAACG	CAACAGCAACACGAGGAAGT
rbfA	30S ribosome binding factor	ATGATGACCACCGTTTCCG	CGCATCCCTTCAACCAGAG
ydiE	PF10636 family protein YdiE	CGCCTGAAACGGATGCC	CCTAACAGTGTCTGGCTGGAAA
tnaA	tryptophanase	TGTCCGCCAAGAAAGATGC	ACCGCCAGACGCTCCAT
rplE	50S ribosomal subunit protein L5	GATAACGCAGCAGCAGACC	CGCTCAAAGAACTCCCACAT
ecpR	DNA-binding transcriptional dual regulator MatA	CCCATGACGCCTACTTCTA	CAATCAATACGACCTGTTTCC
yjfL	conserved inner membrane protein YjfL	CCGCACAACGAATGGC	CAGGCGAAATAGTCTGGAAT
proP	osmolyte:H(+) symporter ProP	TGTTGATCTGTAAGATGGCACAAG	CGGCAATAGAACCGAAGTCC
maa	maltose O-acetyltransferase	GATTGCGTGATGCTTGATGT	CCGATGGTGACGGGTTT
pdeL	DNA-binding transcriptional activator/c-di-GMP phosphodiesterase PdeL	TGACTTTGGTACGGGTTATGC	CGCCTGCTCCTGGGTTT
pdhR	DNA-binding transcriptional dual regulator PdhR	AGGGCTTGTTGCTTCGTCG	TCCAGGGCGTGTCGTGTTT
ecpA	common pilus major subunit	ACTGAATGTGGGCGTGGAT	ACCGCTGATGATGGAGAAGG
yobA	CopC domain-containing protein	GCGAAGCGAAATGAGCAG	CCCGTCCACCGAAACAAC
yebZ	putative inner membrane protein	CGCTGCGATTTATCCATTT	CATCTGTCCATCCCGTTCC
zapC	cell division protein ZapC	TCACTGCCCTTACTGCCTCAA	CATCCGGGTGGGTGTTTCT
lpxB	lipid A disaccharide synthase	GTCGTCTGCGTCGCTTACTG	CGGTGGCTCTGCCTATTTT
sucA	subunit of E1(0) component of 2-oxoglutarate dehydrogenase	GATTGCGTAGTGGCAGAGTGG	CCGTGCTGATGCGTTTCG
asnB	asparagine synthetase B	GGGGTATGACGAACACGG	GCGATGATAGTAAGAACGGATTT
yeaG	protein kinase YeaG	TACAGCCCAGGAACCCAG	AGCAAGCGATGATTTACCC
grxB	reduced glutaredoxin 2	AGCAATTCGCTATCTCAAACC	GAGTATCGCTCAACCAAACG
fbaB	fructose-bisphosphate aldolase class I	AACGAGACGCTAAGTTACCCG	CGTGACTCTTCCGAGCCAAA
